# Supplementary material for: A Water-Dispersible Carboxylated Carbon Nitride Nanoparticles-Based Electrochemical Platform for Direct Reporting of Hydroxyl Radical in Meat
Source: Foods. 2021 Dec 24;11(1):40. doi: 10.3390/foods11010040 (PMC8750351; doi:10.3390/foods11010040)
Supplement: Supplementary file 1 [file foods-11-00040-s001.zip]

Archive with 1 entries (1 files):
- foods-1490516-supplementary.pdf
